# Supplementary material for: Identity by Descent Mapping of Founder Mutations in Cancer Using High-Resolution Tumor SNP Data
Source: PLoS One. 2012 May 2;7(5):e35897. doi: 10.1371/journal.pone.0035897 (PMC3342326; doi:10.1371/journal.pone.0035897)
Supplement: Table S1 — Clinical data for the 30 pheochromocytoma and paraganglioma samples. (XLS) [file pone.0035897.s006.xls]

## Sheet: annot_30s_pheo.csv
	Supplementary table 1. Clinical characteristics of the 30 pheochromocytomas and paragangliomas
	Sample	Sex	Tumor type	Germline mutation - gene	Germline mutation - nucleotide
	HS_001	F	PHEO
	HS_011	F	PHEO
	HS_017	F	PHEO
	HS_036	M	PHEO
	HS_041	F	PHEO
	HS_048	M	PGL	SDHD	c.64C>T
	HS_053	M	PHEO
	HS_055	F	PHEO
	HS_062	F	PHEO
	HS_066	F	PGL
	HS_068	M	PHEO
	HS_072	F	PHEO
	HS_080	F	PHEO	NF1*	ND
	HS_086	F	PHEO	NF1*	ND
	HS_092	F	PHEO
	HS_093	F	PHEO
	HS_098	M	PHEO
	HS_100	F	PHEO
	HS_101	F	PHEO
	HS_107	F	PHEO
	HS_115	F	PHEO	NF1*	ND
	HS_123	F	PHEO
	HS_124	M	PHEO
	HS_127	F	PHEO
	HS_130	F	PHEO
	HS_131	F	PHEO
	HS_158	M	PGL	SDHD	c.64C>T
	HS_160	F	PHEO
	HS_200	F	PHEO	SDHB	c.166-170del
	HS_205	M	PHEO	VHL	c.496G>T
	*Clinical diagnosis
	F: female; M: male; PHEO: pheochromocytoma; PGL: paraganglioma; ND: not determined
